# Supplementary material for: A Novel Estrogen Receptor β Agonist Diminishes Ovarian Cancer Stem Cells via Suppressing the Epithelial-to-Mesenchymal Transition
Source: Cancers (Basel). 2022 May 6;14(9):2311. doi: 10.3390/cancers14092311 (PMC9105687; doi:10.3390/cancers14092311)
Supplement: Supplementary file 1 [file cancers-14-02311-s001.zip]

Archive with 1 entries (1 files):
- cancers-1695563-supplementary.pdf
